# Supplementary material for: Galectin-8 binds to the Farnesylated C-terminus of K-Ras4B and Modifies Ras/ERK Signaling and Migration in Pancreatic and Lung Carcinoma Cells
Source: Cancers (Basel). 2019 Dec 20;12(1):30. doi: 10.3390/cancers12010030 (PMC7017085; doi:10.3390/cancers12010030)
Supplement: Supplementary file 1 [file cancers-12-00030-s001.zip]

Archive with 3 entries (2 files):
- cancers-672634-Suppl-final/
- cancers-672634-Suppl-final/cancers-672634-suppl-final.docx
- cancers-672634-Suppl-final/cancers-672634-western blot figures.pdf
